# Supplementary material for: miRNA Expression in Anaplastic Thyroid Carcinomas
Source: PLoS One. 2014 Aug 25;9(8):e103871. doi: 10.1371/journal.pone.0103871 (PMC4143225; doi:10.1371/journal.pone.0103871)
Supplement: Table S1 — (XLSX) [file pone.0103871.s002.xlsx]

## Sheet: Feuil1
	Supplementary information - Table 1
microRNA	Antiparallel
hsa-let7g (5p)	AACTGTACAAACTACTACCTCA
hsa-miR-29a (3p)	TAACCGATTTCAGATGGTGCTA
hsa-miR-30e (5p)	CTTCCAGTCAAGGATGTTTACA
hsa-miR126-3p	CATTATTACTCACGGTACGA
scramble	TGTAACACGTCTATACGCCCA
	LNA-miRNA sequences
