# Supplementary material for: miRNA Expression in Anaplastic Thyroid Carcinomas
Source: PLoS One. 2014 Aug 25;9(8):e103871. doi: 10.1371/journal.pone.0103871 (PMC4143225; doi:10.1371/journal.pone.0103871)
Supplement: Table S2 — (XLS) [file pone.0103871.s003.xls]

## Sheet: Feuil1
	Supplementary information - Table 2
	Forward primer	Reverse primer
3'UTR of LOX	ATCGCTCGAGAAAATTTTCCTGGCACTGAGA	ATCGGCGGCCGCTCACTAAAAACCTAACACCAAATGA
	Directed mutagenesis
	Forward primer	Reverse primer
mutation in the seed of miR-29a	ATTTCATTTATCCTCTAAGCTAAAATGGGAGTTATTTAAATCTGAATGTAAAATGC	GCATTTTACATTCAGATTTAAATAACTCCCATTTTAGCTTAGAGGATAAATGAAAT
