# Supplementary material for: miRNA Expression in Anaplastic Thyroid Carcinomas
Source: PLoS One. 2014 Aug 25;9(8):e103871. doi: 10.1371/journal.pone.0103871 (PMC4143225; doi:10.1371/journal.pone.0103871)
Supplement: Table S3 — (XLSX) [file pone.0103871.s004.xlsx]

## Sheet: Feuil1
Supplementary information - Table 3
List of the 79 mRNA targets of the 18 deregulated miRNA
ACAP2
ACOT7
AGFG1
ALDH1L2
ANKRD44
AP1S2
ARHGAP18
ARNTL2
B3GNT5
BACH1
BCAT1
C18orf54
C1orf96
CALU
CBL
CCDC93
CCNE2
CHD9
COL1A2
DPY19L1
DSE
EED
FN1
FRMD4A
GLIPR1
HMGA2
INSIG1
ITGA4
IVNS1ABP
KCNJ2
KIAA0101
LOX
LYPLA1
MAP7
MAP7D1
MARCKS
MEF2A
MMD
MYO5A
NLN
NPL
NRIP1
OLFML2B
PATL1
PFKFB3
PGM2L1
PHTF2
PLEKHA8
PTP4A1
PTPRG
PXDN
QKI
RASAL2
RBM17
RBMS1
RNF145
RUNX2
SAMD9
SEC23A
SH3KBP1
SLC26A2
SLC31A2
SOCS3
SPIRE1
SRGAP2
ST3GAL6
STIL
TAP2
TMEM33
TRIB2
TRIO
TSC22D1
UBE2D1
USP25
USP31
USP48
VPS37C
WIPF1
ZEB2
